# Supplementary material for: Machine learning-based pipeline for automated intracerebral hemorrhage and drain detection, quantification, and classification in non-enhanced CT images (NeuroDrAIn)
Source: PLoS One. 2024 Dec 26;19(12):e0316003. doi: 10.1371/journal.pone.0316003 (PMC11670976; doi:10.1371/journal.pone.0316003)
Supplement: S1 Data — (CSV) [file pone.0316003.s006.csv]

Unique id	Dataset	Island Number	Reader 1 GT	Reader 2 GT	Reader 3 GT	Position GT - Majority	Dimension 1	Dimension 2	Dimension 3	Volume of Drain	Detection GT	Detection Predicted	Coverage Predicted 1	Coverage Predicted 2	Coverage Predicted 3	Coverage Predicted 4	Coverage Predicted 5	Coverage Predicted 6	Coverage Predicted 7	Coverage Predicted 8	Coverage Predicted 9	Coverage Predicted 10	Coverage Predicted 11	Coverage Predicted 12	Coverage Predicted 13	Coverage Predicted 14	Coverage Predicted 15	Coverage Predicted 16	Coverage Predicted 17	Coverage Predicted 18	Coverage Predicted 19	Coverage Predicted 20	Coverage Predicted 21	Coverage Predicted 22	Coverage Predicted 23	Coverage Predicted 24	Coverage Predicted 25	Coverage Predicted 26	Coverage Predicted 27	Coverage Predicted 28	Coverage Predicted 29	Coverage Predicted 30	Coverage Predicted 31	Coverage Predicted 32	Coverage Predicted 33	Coverage Predicted 34	Coverage Predicted 35	Coverage Predicted 36	Coverage Predicted 37
457_vdp	Training	1	outside ICB	outside ICB	inside ICB	not correct	59.31465	8.127469	4.191071	688	drain	drain	0	0	0	0	0	0	0	0	0	0	0	0	0	0	0	0	0	0	0	0	0	0	0	0	0	0	0	0	3.1252e-8	9.5452e-4	0.0089576	0.068523	0.1278	0.17725	0.33023	0.33567	0.36656
463_dmv	Training	1	outside ICB	outside ICB	outside ICB	not correct	52.03162	7.208377	4.291697	822	drain	drain	0	0	0	0	0	0	0	0	0	0	0	0	0	0	0	0	0	7.6234e-4	0.0048623	0.027257	0.08601	0.20591	0.40508	0.48563	0.57439	0.73302	0.91718	0.98579	0.99858	0.999	0.999	0.999	0.99882	0.98586	0.89095	0.79543	0.8463
853_pgk	Training	1	inside ICB	inside ICB	inside ICB	correct	1.1547	1.1547	1.1547	1	drain	drain	0	0.0025196	0.011202	0.05157	0.22484	0.44729	0.62524	0.8149	0.86034	0.85943	0.9245	0.98557	0.99874	0.999	0.999	0.999	0.999	0.999	0.999	0.999	0.999	0.999	0.999	0.999	0.999	0.999	0.999	0.999	0.999	0.999	0.999	0.99898	0.99401	0.89454	0.59455	0.20173	0.055219
853_pgk	Training	2	NA	NA	NA	NA	38.59073	6.467975	4.09327	594	noise	noise	NA	NA	NA	NA	NA	NA	NA	NA	NA	NA	NA	NA	NA	NA	NA	NA	NA	NA	NA	NA	NA	NA	NA	NA	NA	NA	NA	NA	NA	NA	NA	NA	NA	NA	NA	NA	NA
697_wev	Training	1	inside ICB	inside ICB	inside ICB	correct	29.98048	6.576778	5.043758	453	drain	drain	0.99883	0.999	0.999	0.999	0.999	0.999	0.999	0.999	0.999	0.999	0.999	0.999	0.999	0.999	0.999	0.999	0.999	0.999	0.999	0.99733	0.93978	0.72118	0.44228	0.23244	0.078388	0.020486999999999998	0.0054159	0	0	0	0	0	0	0	0	0	0
697_wev	Training	2	inside ICB	inside ICB	inside ICB	correct	36.33018	5.98244	4.093182	516	drain	drain	0	8.1839e-4	0.011059	0.067948	0.2513	0.49519	0.70566	0.86585	0.95627	0.99618	0.9957	0.96512	0.93893	0.96734	0.9962	0.99899	0.999	0.999	0.999	0.999	0.999	0.999	0.999	0.999	0.999	0.999	0.999	0.999	0.999	0.999	0.99899	0.9958	0.91232	0.60448	0.26543	0.11419	0.040886
130_kiz	Testing	1	inside ICB	inside ICB	inside ICB	correct	6.48154	3.41154	2.08592	12	drain	drain	0.99883	0.999	0.999	0.999	0.999	0.999	0.999	0.999	0.999	0.999	0.999	0.999	0.999	0.99895	0.99278	0.92096	0.79153	0.72536	0.72492	0.57846	0.30877	0.10403	0.013701	0.0020271	9.9646e-6	0	0	0	0	0	0	0	0	0	0	0	0
130_kiz	Testing	2	NA	NA	NA	NA	54.087018	8.4190666	5.7834299	1331	noise	noise	NA	NA	NA	NA	NA	NA	NA	NA	NA	NA	NA	NA	NA	NA	NA	NA	NA	NA	NA	NA	NA	NA	NA	NA	NA	NA	NA	NA	NA	NA	NA	NA	NA	NA	NA	NA	NA
130_kiz	Testing	3	NA	NA	NA	NA	2.3094	1.1547	1.1547	2	noise	noise	NA	NA	NA	NA	NA	NA	NA	NA	NA	NA	NA	NA	NA	NA	NA	NA	NA	NA	NA	NA	NA	NA	NA	NA	NA	NA	NA	NA	NA	NA	NA	NA	NA	NA	NA	NA	NA
957_rag	Training	1	outside ICB	outside ICB	inside ICB	not correct	64.882802	8.835379	4.8379311	1616	drain	drain	0	0	0	0	0	0	0	0	6.7375e-5	0.0012898	0.016616	0.11129	0.2187	0.29873	0.37958	0.41278	0.45317	0.48889	0.49843	0.51996	0.57344	0.62273	0.64974	0.62014	0.65602	0.6994	0.69675	0.64351	0.65721	0.78911	0.84413	0.80457	0.83968	0.81935	0.76688	0.85668	0.95237
221_bec	Validation	1	outside ICB	outside ICB	inside ICB	not correct	1.1547	1.1547	1.1547	1	drain	drain	0	0	0	0	0	0	0	0	0	0	1.5411e-5	3.2296e-4	0.0051164	0.047358	0.12732	0.17559	0.19963	0.22969	0.31914	0.34747	0.49333	0.73365	0.86565	0.9309	0.94598	0.9736	0.99649	0.99889	0.99015	0.90052	0.71596	0.58563	0.53615	0.51972	0.41958	0.36823	0.35627
221_bec	Validation	2	NA	NA	NA	NA	3.6515	1.1547	1.1547	2	noise	noise	NA	NA	NA	NA	NA	NA	NA	NA	NA	NA	NA	NA	NA	NA	NA	NA	NA	NA	NA	NA	NA	NA	NA	NA	NA	NA	NA	NA	NA	NA	NA	NA	NA	NA	NA	NA	NA
221_bec	Validation	3	NA	NA	NA	NA	50.470579	10.732489	5.9321259	1535	noise	noise	NA	NA	NA	NA	NA	NA	NA	NA	NA	NA	NA	NA	NA	NA	NA	NA	NA	NA	NA	NA	NA	NA	NA	NA	NA	NA	NA	NA	NA	NA	NA	NA	NA	NA	NA	NA	NA
657_fgi	Validation	1	outside ICB	outside ICB	outside ICB	not correct	51.179744	10.069178	5.3223701	1389	drain	drain	0	0	0	0	0	0	0	0	0	0	0	0	0	0	0	8.9043e-6	9.9741e-4	0.0047548	0.034898	0.1065	0.15325	0.21163	0.42338	0.65809	0.74808	0.84024	0.77596	0.59285	0.55394	0.62276	0.68999	0.74172	0.83629	0.89454	0.92529	0.95283	0.86444
871_pvf	Testing	1	inside ICB	inside ICB	inside ICB	correct	1.1547	1.1547	1.1547	1	drain	drain	0.99882	0.99713	0.95961	0.8972	0.9461	0.99317	0.9783	0.87501	0.73482	0.7205	0.76113	0.74648	0.72542	0.75339	0.81564	0.8356	0.84283	0.85168	0.84148	0.85516	0.85644	0.76244	0.67859	0.68342	0.66903	0.58925	0.45184	0.31635	0.22906	0.18121	0.14095	0.11241	0.056202	0.0091693	8.0162e-4	4.4044e-5	0
871_pvf	Testing	2	NA	NA	NA	NA	7.70474	3.25655	2.00131	15	noise	noise	NA	NA	NA	NA	NA	NA	NA	NA	NA	NA	NA	NA	NA	NA	NA	NA	NA	NA	NA	NA	NA	NA	NA	NA	NA	NA	NA	NA	NA	NA	NA	NA	NA	NA	NA	NA	NA
871_pvf	Testing	3	NA	NA	NA	NA	1.1547	1.1547	1.1547	1	noise	noise	NA	NA	NA	NA	NA	NA	NA	NA	NA	NA	NA	NA	NA	NA	NA	NA	NA	NA	NA	NA	NA	NA	NA	NA	NA	NA	NA	NA	NA	NA	NA	NA	NA	NA	NA	NA	NA
871_pvf	Testing	4	NA	NA	NA	NA	3.8416	2.2156	1.1547	4	noise	noise	NA	NA	NA	NA	NA	NA	NA	NA	NA	NA	NA	NA	NA	NA	NA	NA	NA	NA	NA	NA	NA	NA	NA	NA	NA	NA	NA	NA	NA	NA	NA	NA	NA	NA	NA	NA	NA
871_pvf	Testing	5	NA	NA	NA	NA	4.4038	3.6294	2.0552	9	noise	noise	NA	NA	NA	NA	NA	NA	NA	NA	NA	NA	NA	NA	NA	NA	NA	NA	NA	NA	NA	NA	NA	NA	NA	NA	NA	NA	NA	NA	NA	NA	NA	NA	NA	NA	NA	NA	NA
871_pvf	Testing	6	NA	NA	NA	NA	37.85796	8.978559	4.991565	976	noise	noise	NA	NA	NA	NA	NA	NA	NA	NA	NA	NA	NA	NA	NA	NA	NA	NA	NA	NA	NA	NA	NA	NA	NA	NA	NA	NA	NA	NA	NA	NA	NA	NA	NA	NA	NA	NA	NA
884_klo	Testing	1	inside ICB	inside ICB	inside ICB	correct	51.893976	8.333556	6.171139	1493	drain	drain	0.58355	0.57175	0.49301	0.52361	0.59477	0.61269	0.61079	0.6052	0.55623	0.54419	0.57805	0.6449	0.67233	0.6753	0.62481	0.58315	0.51527	0.52107	0.60616	0.67073	0.70039	0.6287	0.48048	0.32889	0.23482	0.22192	0.20109	0.13662	0.04459	0.0098787	0.0021798	0	0	0	0	0	0
917_bvi	Testing	1	outside ICB	outside ICB	inside ICB	not correct	7.63581	2.95568	1.1547	16	drain	drain	3.5467e-5	0.0056767	0.031753	0.19883	0.48106	0.56042	0.50876999999999994	0.33979	0.20366	0.21773	0.30193	0.38801	0.36922	0.30907	0.28135	0.2382	0.10042	0.019289	0.0053633	5.6184e-5	0	0	0	0	0	0	0	0	0	0	0	0	0	0	0	0	0
917_bvi	Testing	2	NA	NA	NA	NA	57.870047	8.5039106	4.933404	1387	noise	noise	NA	NA	NA	NA	NA	NA	NA	NA	NA	NA	NA	NA	NA	NA	NA	NA	NA	NA	NA	NA	NA	NA	NA	NA	NA	NA	NA	NA	NA	NA	NA	NA	NA	NA	NA	NA	NA
661_klx	Training	1	outside ICB	outside ICB	inside ICB	not correct	67.707656	9.483517	4.8538973	1486	drain	drain	0	0.004158	0.013621	0.045439	0.13762	0.19263	0.22969	0.22467	0.13554	0.082194	0.065913	0.053571	0.031436	0.010463	0.0018992	2.2716e-4	0	0	0	0	0	0	0	0	0	0	0	0	0	0	0	0	0	0	0	0	0
661_klx	Training	2	outside ICB	outside ICB	outside ICB	not correct	53.827856	6.7250173	4.8867004	1022	drain	drain	0	0	0	0	0	0	0	0	0	0	0	0	0	0	0	0	0	0	0	0	0	0	0	0	0	0	0	0	0	0	0	0	0	0	0	0	0
361_trf	Testing	1	outside ICB	inside ICB	inside ICB	correct	77.729072	9.8015921	4.984179	2033	drain	drain	0	0	2.0732e-6	5.2199e-4	0.0035355	0.027009	0.1059	0.20419	0.2417	0.1926	0.19531	0.33549	0.43141	0.46423	0.49069	0.50723	0.55877	0.59024	0.55303	0.51909	0.50845	0.45244	0.41359	0.40775	0.40575	0.42512	0.43086	0.39325	0.3141	0.19087	0.070863	0.027669	0.011444	0.0035478	0.0010108	0	0
727_fmw	Testing	1	inside ICB	inside ICB	inside ICB	correct	5.92992	4.38355	3.47568	38	drain	drain	0.99883	0.999	0.999	0.999	0.99875	0.98455	0.91871	0.90786	0.97423	0.99814	0.99463	0.94595	0.81656	0.65182	0.58034	0.49147	0.35533	0.36781	0.39682	0.37158	0.31858	0.26051	0.082148	0.012021	8.8613e-4	0	0	0	0	0	0	0	0	0	0	0	0
727_fmw	Testing	2	NA	NA	NA	NA	24.53269	5.217695	4.858717	345	noise	noise	NA	NA	NA	NA	NA	NA	NA	NA	NA	NA	NA	NA	NA	NA	NA	NA	NA	NA	NA	NA	NA	NA	NA	NA	NA	NA	NA	NA	NA	NA	NA	NA	NA	NA	NA	NA	NA
159_hmx	Testing	1	outside ICB	outside ICB	inside ICB	not correct	1.1547	1.1547	1.1547	1	drain	drain	0	0	0	0	0	0	0	0	0	0	0	0	0	0	0	0	0	0	0	0	0	0	0	0	0	0	0	0	0	0	0	0	0	0	0	0	0
159_hmx	Testing	2	NA	NA	NA	NA	46.35581	7.481712	4.519455	805	noise	noise	NA	NA	NA	NA	NA	NA	NA	NA	NA	NA	NA	NA	NA	NA	NA	NA	NA	NA	NA	NA	NA	NA	NA	NA	NA	NA	NA	NA	NA	NA	NA	NA	NA	NA	NA	NA	NA
397_fpj	Training	1	outside ICB	outside ICB	outside ICB	not correct	49.632481	8.0166107	5.1095697	1132	drain	drain	0	0	0	0	0	0	0	0	0	0	0	0	0	0	0	0	0	0	0	0	0	0	0	0	0	0	0	0	0	0	0	0	0	0	0	0	0
397_fpj	Training	2	inside ICB	inside ICB	inside ICB	correct	57.608604	9.3452766	5.3578087	1581	drain	drain	0.99833	0.9791	0.87654	0.78624	0.78131	0.69544	0.68041	0.71352	0.77088	0.81933	0.74158	0.59674	0.53098	0.50119	0.48179	0.55058	0.64179	0.60883	0.48256	0.30519	0.29869	0.32866	0.35508	0.51552	0.6724	0.67357	0.61136	0.68196	0.8115	0.84224	0.88705	0.95909	0.98925	0.95753	0.88816	0.83771	0.82041
595_ofv	Testing	1	outside ICB	inside ICB	inside ICB	correct	66.49042	6.9238377	6.6027568	1410	drain	drain	0.009736	0.048978	0.17845	0.27717	0.35245	0.36557	0.29903	0.27896	0.19285	0.093688	0.018697	0.0022352	1.9045e-4	0	0	0	0	0	1.8612e-5	0.0020241	0.0082151	0.04025	0.07729	0.056622	0.047289	0.099195	0.13299	0.17499	0.21064	0.14462	0.089962	0.15092	0.17495	0.17795	0.12059	0.11303	0.070862
595_ofv	Testing	2	NA	NA	NA	NA	2.3094	1.1547	1.1547	2	noise	noise	NA	NA	NA	NA	NA	NA	NA	NA	NA	NA	NA	NA	NA	NA	NA	NA	NA	NA	NA	NA	NA	NA	NA	NA	NA	NA	NA	NA	NA	NA	NA	NA	NA	NA	NA	NA	NA
595_ofv	Testing	3	NA	NA	NA	NA	1.1547	1.1547	1.1547	1	noise	noise	NA	NA	NA	NA	NA	NA	NA	NA	NA	NA	NA	NA	NA	NA	NA	NA	NA	NA	NA	NA	NA	NA	NA	NA	NA	NA	NA	NA	NA	NA	NA	NA	NA	NA	NA	NA	NA
638_uta	Testing	1	outside ICB	outside ICB	inside ICB	not correct	35.62383	8.769408	4.815955	781	drain	drain	0	0	0	9.0753e-6	9.7203e-4	0.0037806	0.014524	0.01161	0.033228	0.079105	0.044883	0.0074863	0.0047923	0.027149	0.039047	0.061	0.045278	0.046321	0.12606	0.18814	0.12058	0.074273	0.014334	0.013803	0.082171	0.14242	0.14091	0.19013	0.18086	0.049776	0.0042414	4.4311e-4	1.37e-6	0	0	0	0
638_uta	Testing	2	outside ICB	outside ICB	outside ICB	not correct	22.97332	6.410914	4.742729	412	drain	drain	0	0	0	0	0	0	0	0	0	0	0	0	0	0	0	0	0	0	0	0	0	0	0	0	0	0	0	0	0	0	0	0	0	0	0	0	0
550_sul	Testing	1	inside ICB	inside ICB	inside ICB	correct	34.715185	11.373244	4.9785735	1188	drain	drain	0.46636	0.50193	0.70806	0.7972	0.88659	0.97078	0.99742	0.99899	0.99767	0.98029	0.95375	0.9725	0.99539	0.99894	0.999	0.999	0.999	0.999	0.99813	0.98064	0.93946	0.92183	0.94559	0.92609	0.88932	0.79916	0.56473	0.39025	0.3096	0.29902	0.3006	0.14019	0.026429	0.0031779	2.2899e-4	0	0
550_sul	Testing	2	outside ICB	outside ICB	outside ICB	not correct	4.15637	3.47253	2.79355	15	drain	noise	NA	NA	NA	NA	NA	NA	NA	NA	NA	NA	NA	NA	NA	NA	NA	NA	NA	NA	NA	NA	NA	NA	NA	NA	NA	NA	NA	NA	NA	NA	NA	NA	NA	NA	NA	NA	NA
170_ycl	Testing	1	inside ICB	inside ICB	inside ICB	correct	41.45683	6.824835	5.018805	875	drain	drain	0.99883	0.999	0.999	0.999	0.999	0.999	0.999	0.999	0.999	0.999	0.999	0.999	0.999	0.999	0.999	0.999	0.999	0.99857	0.98276	0.94703	0.92625	0.79738	0.73371	0.65408	0.5578	0.54849	0.59191	0.57258	0.54017	0.41294	0.20112	0.067638	0.013664	0.0016904	1.1906e-4	0	0
845_jpe	Testing	1	inside ICB	inside ICB	inside ICB	correct	56.350352	8.2576467	5.2669494	1414	drain	drain	0.99883	0.999	0.999	0.999	0.999	0.999	0.999	0.999	0.999	0.999	0.999	0.999	0.999	0.999	0.999	0.999	0.999	0.999	0.999	0.999	0.99757	0.96958	0.92747	0.96888	0.99725	0.99899	0.99896	0.9927	0.8917	0.63112	0.47059	0.44275	0.35906	0.23871	0.26836	0.23864	0.13458
845_jpe	Testing	2	NA	NA	NA	NA	5.44221	2.82826	1.78874	14	noise	noise	NA	NA	NA	NA	NA	NA	NA	NA	NA	NA	NA	NA	NA	NA	NA	NA	NA	NA	NA	NA	NA	NA	NA	NA	NA	NA	NA	NA	NA	NA	NA	NA	NA	NA	NA	NA	NA
845_jpe	Testing	3	NA	NA	NA	NA	1.1547	1.1547	1.1547	1	noise	noise	NA	NA	NA	NA	NA	NA	NA	NA	NA	NA	NA	NA	NA	NA	NA	NA	NA	NA	NA	NA	NA	NA	NA	NA	NA	NA	NA	NA	NA	NA	NA	NA	NA	NA	NA	NA	NA
845_jpe	Testing	4	NA	NA	NA	NA	1.1547	1.1547	1.1547	1	noise	noise	NA	NA	NA	NA	NA	NA	NA	NA	NA	NA	NA	NA	NA	NA	NA	NA	NA	NA	NA	NA	NA	NA	NA	NA	NA	NA	NA	NA	NA	NA	NA	NA	NA	NA	NA	NA	NA
561_dhx	Testing	1	inside ICB	inside ICB	inside ICB	correct	21.83541	5.315948	4.940989	366	drain	drain	0.99883	0.999	0.999	0.999	0.999	0.999	0.999	0.999	0.999	0.999	0.999	0.999	0.999	0.99818	0.96152	0.84486000000000006	0.83769	0.72366	0.4339	0.17089	0.031697	0.0045368	6.9439e-6	0	0	0	0	0	0	0	0	0	0	0	0	0	0
524_wgl	Testing	1	inside ICB	inside ICB	inside ICB	correct	36.283626	10.294699	5.765536	1315	drain	drain	0.72568	0.60045	0.72653	0.91487	0.98685	0.96614	0.94242	0.91631	0.87067	0.81235	0.75951	0.78733	0.86397	0.85075	0.74034	0.60743	0.54288	0.57534	0.73208	0.79774	0.82623	0.86436	0.87433	0.84027	0.7764	0.62588	0.40313	0.36918	0.35009	0.26402	0.20108	0.13548	0.036997	0.003537	3.8506e-4	9.8275e-7	0
524_wgl	Testing	2	NA	NA	NA	NA	6.24396	5.63626	3.92439	89	noise	drain	NA	NA	NA	NA	NA	NA	NA	NA	NA	NA	NA	NA	NA	NA	NA	NA	NA	NA	NA	NA	NA	NA	NA	NA	NA	NA	NA	NA	NA	NA	NA	NA	NA	NA	NA	NA	NA
734_tih	Testing	1	inside ICB	inside ICB	inside ICB	correct	38.253907	11.383878	5.6340788	1173	drain	drain	0.31228	0.41555	0.44097	0.41115	0.36652	0.27796	0.25602	0.38647	0.51198	0.56487	0.59037	0.54223	0.50763	0.54990000000000006	0.5673	0.52454	0.52458	0.54893	0.60659	0.70877	0.77555	0.68605	0.67263	0.7204	0.64307	0.57994	0.51337	0.36261	0.25704	0.2226	0.1187	0.035039	0.011905	0.0026359	5.4672e-4	0	0
503_iax	Testing	1	outside ICB	outside ICB	outside ICB	not correct	68.796443	10.619449	5.6159136	2040	drain	drain	0	0	0	0	0	0	0	0	0	0	0	0	0	0	0	0	0	0	0	0	0	0	1.9572e-5	3.8926e-4	0.0057982	0.046758	0.10399	0.13588	0.15577	0.15878	0.1694	0.17796	0.23545	0.44735	0.61602	0.76037	0.92629
617_ovb	Testing	1	inside ICB	inside ICB	inside ICB	correct	44.095906	9.0062014	5.0505316	1124	drain	drain	0.025607	0.038126	0.069923	0.10635	0.16518	0.16629	0.2978	0.60813	0.82589	0.84205	0.74466	0.73149	0.88376999999999994	0.89448	0.90468	0.97216	0.99771	0.999	0.999	0.999	0.999	0.999	0.999	0.99813	0.97393	0.89986	0.87916	0.93592	0.99253	0.99894	0.999	0.99758	0.96571	0.82276	0.63954	0.51412	0.40115
617_ovb	Testing	2	NA	NA	NA	NA	1.1547	1.1547	1.1547	1	noise	noise	NA	NA	NA	NA	NA	NA	NA	NA	NA	NA	NA	NA	NA	NA	NA	NA	NA	NA	NA	NA	NA	NA	NA	NA	NA	NA	NA	NA	NA	NA	NA	NA	NA	NA	NA	NA	NA
556_ray	Training	1	outside ICB	inside ICB	inside ICB	correct	87.056797	37.711642	4.8383376	1844	drain	drain	1.5534e-4	0.0017433	0.014541	0.072993	0.10728	0.067243	0.037762	0.024636	0.009056	0.0038917	5.0322e-5	0	0	0	0	0	0	0	0	0	0	0	0	0	0	0	0	0	0	0	0	0	0	0	0	0	0
316_hzg	Training	1	outside ICB	outside ICB	inside ICB	not correct	64.64448	6.005807	4.047062	775	drain	drain	0	0	0	0	0	1.7327e-5	0.0055856	0.037031	0.20967	0.4198	0.39881	0.48936	0.59444	0.6467	0.84587	0.98529	0.99891	0.999	0.999	0.999	0.999	0.999	0.999	0.999	0.999	0.9988	0.98061	0.82255	0.60227	0.47605	0.3155	0.25942	0.16882	0.092736	0.082288	0.10438	0.093651
515_bqr	Validation	1	outside ICB	outside ICB	outside ICB	not correct	72.6429	5.774395	3.666041	734	drain	drain	0	0	0	0	0	0	0	0	0	0	0	0	0	0	0	0	0	0	0	0	0	0	0	0	0	0	0	0	0	0	0	0	0	0	0	6.8084e-4	0.004557
970_xib	Training	1	outside ICB	inside ICB	outside ICB	not correct	50.54855	5.931272	5.172276	850	drain	drain	0	0	0	0	0	0	0	2.317e-6	7.7537e-4	0.0055347	0.038919	0.13904	0.24641	0.32883	0.44642	0.48337	0.44087	0.63452	0.92487	0.99653	0.99899	0.999	0.999	0.999	0.999	0.999	0.999	0.999	0.999	0.999	0.999	0.999	0.999	0.999	0.999	0.999	0.999
451_kop	Training	1	inside ICB	inside ICB	inside ICB	correct	35.63984	8.050761	5.236321	908	drain	drain	0.99883	0.999	0.999	0.999	0.999	0.999	0.999	0.999	0.999	0.999	0.999	0.999	0.999	0.999	0.999	0.999	0.999	0.999	0.999	0.999	0.999	0.999	0.999	0.999	0.999	0.999	0.999	0.999	0.99889	0.986	0.81088	0.39213	0.090427	0.012404	0.0032961	3.5449e-5	0
942_sql	Training	1	inside ICB	inside ICB	inside ICB	correct	53.90402	7.1616108	5.3337182	1213	drain	drain	0.998	0.99898	0.999	0.999	0.999	0.999	0.999	0.999	0.999	0.999	0.999	0.999	0.999	0.999	0.999	0.999	0.999	0.999	0.999	0.999	0.999	0.999	0.999	0.999	0.999	0.999	0.999	0.999	0.999	0.999	0.99856	0.98707	0.96884	0.97591	0.99505999999999994	0.99894	0.999
521_ufe	Training	1	inside ICB	inside ICB	inside ICB	correct	56.688831	7.3679023	5.3078511	1347	drain	drain	0.22654	0.37194	0.63969	0.75878	0.74596	0.78831	0.96236	0.96255	0.89444	0.87227	0.90441	0.94203	0.95514	0.95403	0.95951	0.98181	0.99777	0.999	0.999	0.999	0.999	0.999	0.999	0.999	0.999	0.999	0.999	0.999	0.999	0.999	0.999	0.999	0.999	0.999	0.99837	0.97821	0.9282
521_ufe	Training	2	NA	NA	NA	NA	1.1547	1.1547	1.1547	1	noise	noise	NA	NA	NA	NA	NA	NA	NA	NA	NA	NA	NA	NA	NA	NA	NA	NA	NA	NA	NA	NA	NA	NA	NA	NA	NA	NA	NA	NA	NA	NA	NA	NA	NA	NA	NA	NA	NA
566_qcn	Testing	1	inside ICB	outside ICB	inside ICB	correct	64.968509	12.092617	6.0643605	2214	drain	drain	0	0	0	0	0	2.1438e-4	0.0021139	0.014148	0.063197	0.21478	0.25211	0.15735	0.20081	0.27421	0.26457	0.32916	0.39802	0.40506	0.47489	0.605	0.73971	0.82503	0.87946	0.85478	0.78901	0.74399	0.70371	0.60159	0.56223	0.49559	0.37588	0.26542	0.26856	0.3187	0.37883	0.321	0.29418
566_qcn	Testing	2	NA	NA	NA	NA	3.6515	1.8257	1.1547	4	noise	noise	NA	NA	NA	NA	NA	NA	NA	NA	NA	NA	NA	NA	NA	NA	NA	NA	NA	NA	NA	NA	NA	NA	NA	NA	NA	NA	NA	NA	NA	NA	NA	NA	NA	NA	NA	NA	NA
566_qcn	Testing	3	NA	NA	NA	NA	3.4641	2.582	1.7638	9	noise	noise	NA	NA	NA	NA	NA	NA	NA	NA	NA	NA	NA	NA	NA	NA	NA	NA	NA	NA	NA	NA	NA	NA	NA	NA	NA	NA	NA	NA	NA	NA	NA	NA	NA	NA	NA	NA	NA
970_yzb	Training	1	outside ICB	outside ICB	outside ICB	not correct	134.79676	13.100381	6.5437689	2734	drain	drain	0	0	0	0.0019835	0.0046026	0.0059581	0.0055627	0.0045752	7.3195e-5	0	0	0	0	0	0	0	0	0	0	0	0	0	0	0	0	0	0	0	0	0	0	0	0	0	0	0	0
717_zby	Testing	1	inside ICB	inside ICB	inside ICB	correct	4.17652	2.8088	2.16982	14	drain	drain	0.065796	0.26341	0.52415	0.57036	0.5299	0.42418	0.50691	0.54735	0.55914	0.48173	0.37188	0.32377	0.26554	0.22045	0.26945	0.37218	0.41496	0.35329	0.28902	0.28535	0.28448	0.26935	0.26286	0.17031	0.098284	0.11584	0.11953	0.093826	0.033137	0.0037584	3.8686e-4	5.9111e-9	0	0	0	0	0
717_zby	Testing	2	NA	NA	NA	NA	7.04453	4.48918	3.97168	73	noise	drain	NA	NA	NA	NA	NA	NA	NA	NA	NA	NA	NA	NA	NA	NA	NA	NA	NA	NA	NA	NA	NA	NA	NA	NA	NA	NA	NA	NA	NA	NA	NA	NA	NA	NA	NA	NA	NA
717_zby	Testing	3	NA	NA	NA	NA	57.125288	6.238105	5.0927835	1036	noise	noise	NA	NA	NA	NA	NA	NA	NA	NA	NA	NA	NA	NA	NA	NA	NA	NA	NA	NA	NA	NA	NA	NA	NA	NA	NA	NA	NA	NA	NA	NA	NA	NA	NA	NA	NA	NA	NA
717_zby	Testing	4	NA	NA	NA	NA	31.24273	8.964389	4.273088	616	noise	noise	NA	NA	NA	NA	NA	NA	NA	NA	NA	NA	NA	NA	NA	NA	NA	NA	NA	NA	NA	NA	NA	NA	NA	NA	NA	NA	NA	NA	NA	NA	NA	NA	NA	NA	NA	NA	NA
717_zby	Testing	5	NA	NA	NA	NA	1.1547	1.1547	1.1547	1	noise	noise	NA	NA	NA	NA	NA	NA	NA	NA	NA	NA	NA	NA	NA	NA	NA	NA	NA	NA	NA	NA	NA	NA	NA	NA	NA	NA	NA	NA	NA	NA	NA	NA	NA	NA	NA	NA	NA
444_xdy	Training	1	outside ICB	outside ICB	outside ICB	not correct	51.572562	7.3870596	4.7867474	1066	drain	drain	0	0	0	0	0	0	0	0	0	0	0	0	0	0	0	0	0	0	0	0	0	0	0	0	0	0	0	0	0	0	0	0	0	0	0	0	0
517_kub	Training	1	inside ICB	inside ICB	inside ICB	correct	52.301738	7.3975289	5.1866656	1213	drain	drain	9.9651e-4	0.0088633	0.07551	0.27252	0.52959	0.75446	0.78554	0.80834	0.9413	0.99624	0.99899	0.999	0.999	0.999	0.999	0.999	0.999	0.999	0.999	0.999	0.999	0.999	0.999	0.999	0.999	0.999	0.999	0.999	0.999	0.999	0.999	0.999	0.99886	0.99242	0.97529	0.97254	0.92642
643_kzl	Testing	1	inside ICB	inside ICB	inside ICB	correct	70.915978	7.4134266	4.943975	1492	drain	drain	0	0	0	0	0.0015328	0.0069437	0.037756	0.1926	0.4734	0.6202	0.54746	0.5754	0.75305	0.84633	0.8054	0.6723	0.54159	0.51453	0.4918	0.47226	0.47794	0.48806	0.44831	0.38027	0.3261	0.34741	0.3849	0.36588	0.31686	0.25002	0.12781	0.04126	0.0075721	0.0018513	1.7194e-5	0	0
643_kzl	Testing	2	NA	NA	NA	NA	1.1547	1.1547	1.1547	1	noise	noise	NA	NA	NA	NA	NA	NA	NA	NA	NA	NA	NA	NA	NA	NA	NA	NA	NA	NA	NA	NA	NA	NA	NA	NA	NA	NA	NA	NA	NA	NA	NA	NA	NA	NA	NA	NA	NA
792_bmt	Testing	1	outside ICB	outside ICB	outside ICB	not correct	3.5119	3.0551	1.1547	4	drain	drain	0	0	0	0	0	0	0	0	0	0	0	0	0	0	0	0	0	0	0	0	0	0	0	0	0	0	0	0	0	0	0	0	0	0	0	0	0
792_bmt	Testing	2	inside ICB	inside ICB	inside ICB	correct	1.1547	1.1547	1.1547	1	drain	drain	0	1.1181e-4	0.0017529	0.016198	0.088135	0.19805	0.34374	0.46546	0.45897	0.51792	0.59962	0.60426	0.54033	0.5109	0.56057	0.54849	0.5146	0.51517	0.43688	0.27547	0.21	0.22367	0.24078	0.21034	0.09319	0.016	0.0033521	2.6883e-5	0	0	0	0	0	0	0	0	0
792_bmt	Testing	3	NA	NA	NA	NA	70.815693	7.0567373	5.0849731	1418	noise	noise	NA	NA	NA	NA	NA	NA	NA	NA	NA	NA	NA	NA	NA	NA	NA	NA	NA	NA	NA	NA	NA	NA	NA	NA	NA	NA	NA	NA	NA	NA	NA	NA	NA	NA	NA	NA	NA
792_bmt	Testing	4	NA	NA	NA	NA	67.658641	6.9114178	4.9610175	1378	noise	noise	NA	NA	NA	NA	NA	NA	NA	NA	NA	NA	NA	NA	NA	NA	NA	NA	NA	NA	NA	NA	NA	NA	NA	NA	NA	NA	NA	NA	NA	NA	NA	NA	NA	NA	NA	NA	NA
471_ars	Training	1	outside ICB	outside ICB	inside ICB	not correct	69.983563	9.0457364	5.1949621	1894	drain	drain	0	0	0	0	0	0	5.7674e-7	3.1293e-4	0.0025638	0.019018	0.035611	0.012137	0.0020499	0.0031997	0.021422	0.063666	0.12873	0.30685	0.55382	0.62197	0.67752	0.7452	0.78983	0.87943	0.97229	0.99813	0.999	0.999	0.999	0.999	0.999	0.999	0.999	0.999	0.999	0.99873	0.98648
471_ars	Training	2	inside ICB	outside ICB	outside ICB	not correct	68.789954	7.5857753	6.1798304	1647	drain	drain	0	0	0	0	0	0	0	0	0	0	0	0	0	0	0	0	0	0	0	0	0	0	0	0	0	0	0	0	0	0	0	0	0	0	0	0	0
186_sjo	Training	1	outside ICB	outside ICB	outside ICB	not correct	70.357616	8.2718783	5.3803183	1822	drain	drain	0	0	0	0	0	2.7579e-5	0.0036859	0.019195	0.12442	0.28172	0.26254	0.24942	0.25941	0.25438	0.28443	0.3676	0.44229	0.46206	0.48639	0.47576	0.51416	0.69937	0.84508	0.88628	0.92622	0.97089	0.99615	0.99897	0.999	0.999	0.99834	0.9832	0.92982	0.89489	0.93428	0.9805	0.99797
186_sjo	Training	2	outside ICB	outside ICB	outside ICB	not correct	1.1547	1.1547	1.1547	1	drain	drain	0	0	0	0	0	0	0	0	0	0	0	0	0	0	0	0	0	0	0	0	0	0	0	0	0	0	0	0	0	0	0	0	0	0	0	0	0
186_sjo	Training	3	NA	NA	NA	NA	70.652446	8.659565	5.2741962	1733	noise	noise	NA	NA	NA	NA	NA	NA	NA	NA	NA	NA	NA	NA	NA	NA	NA	NA	NA	NA	NA	NA	NA	NA	NA	NA	NA	NA	NA	NA	NA	NA	NA	NA	NA	NA	NA	NA	NA
306_ltw	Training	1	outside ICB	outside ICB	outside ICB	not correct	64.788472	9.4294374	4.833564	1673	drain	drain	0	0	0	0	0	0	0	0	0	0	0	0	0	0	0	0	0	0	6.1087e-4	0.0025766	0.0096875	0.015432	0.0081267	0.052871	0.11252	0.11772	0.14743	0.15596	0.16781	0.26039	0.40388	0.5568	0.63014	0.5797	0.54888	0.49892	0.35175
306_ltw	Training	2	outside ICB	outside ICB	outside ICB	not correct	69.662236	7.8587574	5.2358481	1482	drain	drain	0	0	0	0	0	0	0	0	0	0	0	0	0	0	0	0	0	0	0	0	0	0	0	0	0	0	0	0	0	0	0	0	0	0	0	0	0
462_tms	Training	1	inside ICB	inside ICB	inside ICB	correct	49.090858	10.218911	6.0569435	1729	drain	drain	0.99883	0.999	0.999	0.999	0.999	0.999	0.999	0.999	0.999	0.999	0.999	0.999	0.999	0.999	0.999	0.999	0.999	0.999	0.999	0.999	0.99894	0.9957	0.98099	0.9699	0.98647	0.99838	0.999	0.999	0.999	0.999	0.999	0.99834	0.9743	0.83972	0.59859	0.3975	0.22792
307_lwv	Training	1	inside ICB	inside ICB	inside ICB	correct	51.34039	6.239446	3.965216	671	drain	drain	0.90467	0.66916	0.54273	0.54054	0.54976	0.65222	0.84889	0.84545	0.85614	0.93758	0.99166	0.99891	0.99883	0.99163	0.96782	0.98438	0.99775	0.9769	0.885	0.78077	0.80604	0.92139	0.94245	0.8918	0.77247	0.66775	0.57358	0.54624	0.52603	0.42918	0.33056	0.28845	0.32181	0.29264	0.15169	0.0274	0.0034035
307_lwv	Training	2	inside ICB	inside ICB	inside ICB	correct	51.88211	6.242844	4.661566	616	drain	drain	0.0074063	0.026581	0.097319	0.28879	0.40158	0.49474	0.57571	0.58143	0.65731	0.67369	0.64346	0.54607000000000006	0.53049	0.53545	0.4121	0.27546	0.19336	0.13964	0.11208	0.096547	0.040724	0.013766	0.0043878	0	0	0	0	0	0	0	0	0	0	0	0	0	0
307_lwv	Training	3	NA	NA	NA	NA	1.1547	1.1547	1.1547	1	noise	noise	NA	NA	NA	NA	NA	NA	NA	NA	NA	NA	NA	NA	NA	NA	NA	NA	NA	NA	NA	NA	NA	NA	NA	NA	NA	NA	NA	NA	NA	NA	NA	NA	NA	NA	NA	NA	NA
932_ypj	Testing	1	inside ICB	inside ICB	inside ICB	correct	63.218512	6.6045884	5.2080871	1342	drain	drain	0	4.4395e-4	0.003097	0.023436	0.12811	0.25773	0.45144	0.6906	0.81835	0.88116	0.94924	0.98865	0.99868	0.999	0.999	0.999	0.999	0.999	0.999	0.999	0.999	0.999	0.999	0.999	0.999	0.999	0.999	0.999	0.999	0.999	0.999	0.999	0.99879	0.98399	0.87587	0.74285	0.65637
139_whg	Training	1	inside ICB	inside ICB	inside ICB	correct	38.0842	8.031152	4.900892	885	drain	drain	0	0	1.3106e-4	0.0017655	0.019334	0.12539	0.2605	0.35698	0.46921	0.56742	0.70851	0.82744	0.89442	0.90659	0.8218	0.69693	0.71504	0.81675	0.85985	0.89426	0.92907	0.88425	0.80652	0.80805	0.80262	0.74111	0.7525	0.81173	0.81565	0.73882	0.60614	0.3948	0.18868	0.086251	0.026272	0.0026893	2.5993e-4
298_tzx	Testing	1	outside ICB	outside ICB	outside ICB	not correct	3.3066	2.1292	1.1547	5	drain	drain	0	0	0	0	0	0	0	0	0	0	0	0	1.0319e-4	0.0085658	0.02397	0.084295	0.1041	0.096084	0.095621	0.089044	0.065942	0.021386	0.0043761	8.7242e-4	0	0	0	0	0	0	0	0	0	0	0	0	0
298_tzx	Testing	2	NA	NA	NA	NA	43.30041	6.262293	4.43991	573	noise	noise	NA	NA	NA	NA	NA	NA	NA	NA	NA	NA	NA	NA	NA	NA	NA	NA	NA	NA	NA	NA	NA	NA	NA	NA	NA	NA	NA	NA	NA	NA	NA	NA	NA	NA	NA	NA	NA
298_tzx	Testing	3	NA	NA	NA	NA	15.65534	8.307429	3.099313	202	noise	noise	NA	NA	NA	NA	NA	NA	NA	NA	NA	NA	NA	NA	NA	NA	NA	NA	NA	NA	NA	NA	NA	NA	NA	NA	NA	NA	NA	NA	NA	NA	NA	NA	NA	NA	NA	NA	NA
298_tzx	Testing	4	NA	NA	NA	NA	3.4641	1.1547	1.1547	3	noise	noise	NA	NA	NA	NA	NA	NA	NA	NA	NA	NA	NA	NA	NA	NA	NA	NA	NA	NA	NA	NA	NA	NA	NA	NA	NA	NA	NA	NA	NA	NA	NA	NA	NA	NA	NA	NA	NA
193_xye	Testing	1	inside ICB	inside ICB	inside ICB	correct	1.1547	1.1547	1.1547	1	drain	drain	0	2.7414e-6	9.0273e-4	0.008095	0.085535	0.31219	0.5142	0.65796	0.76707	0.88178	0.98017	0.98451	0.87828	0.73984	0.65827	0.67415	0.71204	0.71964	0.61043	0.41773	0.44401	0.44358	0.36726	0.36788	0.40406	0.31576	0.17895	0.034384	0.0039218	3.8579e-4	0	0	0	0	0	0	0
193_xye	Testing	2	NA	NA	NA	NA	3.7419	2.4302	1.4185	5	noise	noise	NA	NA	NA	NA	NA	NA	NA	NA	NA	NA	NA	NA	NA	NA	NA	NA	NA	NA	NA	NA	NA	NA	NA	NA	NA	NA	NA	NA	NA	NA	NA	NA	NA	NA	NA	NA	NA
193_xye	Testing	3	NA	NA	NA	NA	52.938616	10.113921	4.7826988	1210	noise	noise	NA	NA	NA	NA	NA	NA	NA	NA	NA	NA	NA	NA	NA	NA	NA	NA	NA	NA	NA	NA	NA	NA	NA	NA	NA	NA	NA	NA	NA	NA	NA	NA	NA	NA	NA	NA	NA
328_lsf	Testing	1	outside ICB	outside ICB	outside ICB	not correct	47.366823	9.4985508	5.0515772	1309	drain	drain	0	0	0	0	0	0	0	0	0	0	0	0	0	0	0	0	0	0	0	0	0	0	0	0	0	0	0	0	0	0	0	0	0	0	0	0	0
729_gfj	Testing	1	inside ICB	inside ICB	inside ICB	correct	52.975246	10.057587	5.4978053	1661	drain	drain	0.0033318	0.026639	0.12859	0.26484	0.32124	0.3325	0.32342	0.35181	0.4187	0.50705	0.58782	0.63844	0.75932	0.89522	0.92149	0.88792	0.84932	0.78895	0.72676	0.72975	0.80884	0.8404	0.82995	0.81931	0.79889	0.77811	0.81717	0.83621	0.80725	0.78105	0.80335	0.78994	0.65054	0.43247	0.23492	0.080798	0.012226
858_mfs	Testing	1	inside ICB	inside ICB	inside ICB	correct	64.38144	9.0573998	5.104535	1684	drain	drain	0	1.8482e-7	2.8232e-4	0.0031078	0.038278	0.16296	0.25446	0.30908	0.41139	0.57681	0.66289	0.71414	0.82485	0.9421	0.99382	0.99895	0.999	0.999	0.999	0.999	0.999	0.999	0.999	0.999	0.999	0.999	0.999	0.999	0.99896	0.99314	0.91313	0.71502	0.53847	0.29196	0.074835	0.010327	0.002442
858_mfs	Testing	2	NA	NA	NA	NA	2.3094	1.1547	1.1547	2	noise	noise	NA	NA	NA	NA	NA	NA	NA	NA	NA	NA	NA	NA	NA	NA	NA	NA	NA	NA	NA	NA	NA	NA	NA	NA	NA	NA	NA	NA	NA	NA	NA	NA	NA	NA	NA	NA	NA
858_mfs	Testing	3	NA	NA	NA	NA	16.56442	7.63188	4.682344	366	noise	noise	NA	NA	NA	NA	NA	NA	NA	NA	NA	NA	NA	NA	NA	NA	NA	NA	NA	NA	NA	NA	NA	NA	NA	NA	NA	NA	NA	NA	NA	NA	NA	NA	NA	NA	NA	NA	NA
408_fyz	Testing	1	inside ICB	inside ICB	inside ICB	correct	50.867286	10.542258	5.3756384	1654	drain	drain	0	0	1.901e-5	0.0020899	0.0096777	0.073172	0.2691	0.43688	0.4887	0.58041	0.74281	0.87185	0.88541	0.83694	0.887	0.97793	0.99848	0.999	0.999	0.999	0.999	0.999	0.999	0.999	0.999	0.999	0.999	0.999	0.999	0.999	0.999	0.999	0.99897	0.99615	0.97151	0.9095	0.80679
408_fyz	Testing	2	NA	NA	NA	NA	3.6515	1.1547	1.1547	2	noise	noise	NA	NA	NA	NA	NA	NA	NA	NA	NA	NA	NA	NA	NA	NA	NA	NA	NA	NA	NA	NA	NA	NA	NA	NA	NA	NA	NA	NA	NA	NA	NA	NA	NA	NA	NA	NA	NA
848_czx	Testing	1	outside ICB	outside ICB	inside ICB	not correct	62.56086	8.7654129	6.2412313	1565	drain	drain	0	0	0	0	6.8256e-6	0.0010346	0.0058875	0.044812	0.17687	0.34677	0.40669	0.44924	0.4756	0.50061	0.56253	0.59428	0.70934	0.75204	0.87556	0.97853	0.99848	0.999	0.99786	0.98401	0.97341	0.97796	0.99444	0.99892	0.999	0.99899	0.99682	0.96176	0.78921	0.42601	0.19338	0.31418	0.52751
624_vad	Testing	1	inside ICB	inside ICB	inside ICB	correct	36.594265	11.317458	5.0801261	1327	drain	drain	0.998	0.99895	0.99617	0.97328	0.95115	0.95468	0.94994	0.86221	0.7956	0.85017	0.91008	0.87127	0.77181	0.73864	0.83626	0.92774	0.83659	0.68438	0.57182	0.45642	0.33044	0.30827	0.27132	0.22524	0.17498	0.14661	0.13512	0.12396	0.11095	0.07191	0.016562	0.0019923	1.337e-4	0	0	0	0
732_zqu	Testing	1	outside ICB	inside ICB	inside ICB	correct	37.503079	11.112828	4.7983537	1189	drain	drain	0.0096987	0.030836	0.095181	0.26799	0.4109	0.49659	0.56963	0.59839	0.59906	0.61051	0.6111	0.61785	0.4901	0.23395	0.079759	0.021402	0.0030272	0.0044793	0.014913	0.0067239	0.0011784	5.4758e-4	0.0026434	0.010224	0.034822	0.095395	0.083999	0.015065	0.040925	0.092916	0.095164	0.043056	0.010857	0.0027527	6.7837e-4	0	0
732_zqu	Testing	2	inside ICB	inside ICB	inside ICB	correct	24.56607	9.902704	5.202592	707	drain	drain	0.998	0.99898	0.99875	0.98404	0.88859	0.7483	0.59856	0.51748	0.48123	0.46354	0.4344	0.31385	0.18929	0.1752	0.20595	0.19113	0.17946	0.1229	0.027267	0.003879	5.6013e-4	0	0	0	0	0	0	0	0	0	0	0	0	0	0	0	0
499_fah	Testing	1	outside ICB	outside ICB	outside ICB	not correct	57.713026	10.055103	5.5885869	1583	drain	drain	0	0	0	0	0	0	0	0	0	0	0	0	0	0	0	0	0	7.0637e-5	8.6291e-4	0.0094784	0.058764	0.12276	0.16911	0.26772	0.48371	0.60499	0.68504	0.73709	0.80455	0.90812	0.98174	0.98858	0.96388	0.90547	0.83353	0.78626	0.75881
499_fah	Testing	2	outside ICB	outside ICB	outside ICB	not correct	53.181277	7.2819123	4.6466582	1069	drain	drain	0	0	0	0	0	0	0	0	0	0	0	0	0	0	0	0	0	0	0	0	0	0	0	0	0	0	0	0	0	0	0	0	0	0	0	0	0
901_sht	Testing	1	inside ICB	inside ICB	inside ICB	correct	2.3094	2.3094	1.1547	4	drain	drain	0.99883	0.99898	0.99535	0.94741	0.84409	0.79306	0.77365	0.73782	0.66829	0.58042	0.47808	0.44589	0.47859	0.52432	0.50777	0.49971	0.43139	0.38791	0.42011	0.42515	0.45246	0.46117	0.41536	0.32858	0.23841	0.29495	0.40861	0.43875	0.38955	0.26302	0.13584	0.052964	0.0079099	7.3637e-4	4.684e-5	0	0
901_sht	Testing	2	NA	NA	NA	NA	3.6515	1.8257	1.1547	4	noise	noise	NA	NA	NA	NA	NA	NA	NA	NA	NA	NA	NA	NA	NA	NA	NA	NA	NA	NA	NA	NA	NA	NA	NA	NA	NA	NA	NA	NA	NA	NA	NA	NA	NA	NA	NA	NA	NA
901_sht	Testing	3	NA	NA	NA	NA	67.162128	8.2935221	6.2973603	1682	noise	noise	NA	NA	NA	NA	NA	NA	NA	NA	NA	NA	NA	NA	NA	NA	NA	NA	NA	NA	NA	NA	NA	NA	NA	NA	NA	NA	NA	NA	NA	NA	NA	NA	NA	NA	NA	NA	NA
745_jfp	Testing	1	inside ICB	inside ICB	inside ICB	correct	44.28127	7.205355	4.944306	875	drain	drain	0.072681	0.30259	0.52395	0.60557	0.65556	0.57363	0.45804	0.37374	0.26047	0.16391	0.1639	0.1978	0.26351	0.35763	0.43096	0.42061	0.45534	0.49902	0.47189	0.57726	0.62432	0.56273	0.54129	0.60084	0.62346	0.72893	0.90753	0.90401	0.85316	0.8238	0.75912	0.73648	0.7221	0.65965	0.63038	0.54695	0.35545
290_zej	Testing	1	inside ICB	inside ICB	inside ICB	correct	69.734354	11.236203	5.7677034	2391	drain	drain	0.86428	0.50527	0.41993	0.47507	0.53961	0.61314	0.61987	0.58931	0.56177	0.53044	0.4828	0.43784	0.41072	0.40041	0.39509	0.32115	0.22353	0.31227	0.49291	0.77976	0.97759	0.99888	0.999	0.999	0.999	0.999	0.99888	0.99111	0.94695	0.89829	0.86261	0.83058	0.81828	0.78058	0.69859	0.64937	0.67704
290_zej	Testing	2	NA	NA	NA	NA	5.2694	2.293	1.7251	5	noise	noise	NA	NA	NA	NA	NA	NA	NA	NA	NA	NA	NA	NA	NA	NA	NA	NA	NA	NA	NA	NA	NA	NA	NA	NA	NA	NA	NA	NA	NA	NA	NA	NA	NA	NA	NA	NA	NA
995_xws	Testing	1	outside ICB	outside ICB	outside ICB	not correct	67.12193	9.4805463	4.9379846	1718	drain	drain	0	0	0	0	0	0	0	0	0	0	0	0	0	0	0	0	0	0	0	0	0	0	0	0	0	0	0	0	0	0	0	0	0.0013235	0.0051298	0.021122	0.080254	0.13962
995_xws	Testing	2	NA	NA	NA	NA	8.01079	5.92852	3.55883	55	noise	noise	NA	NA	NA	NA	NA	NA	NA	NA	NA	NA	NA	NA	NA	NA	NA	NA	NA	NA	NA	NA	NA	NA	NA	NA	NA	NA	NA	NA	NA	NA	NA	NA	NA	NA	NA	NA	NA
995_xws	Testing	3	NA	NA	NA	NA	1.1547	1.1547	1.1547	1	noise	noise	NA	NA	NA	NA	NA	NA	NA	NA	NA	NA	NA	NA	NA	NA	NA	NA	NA	NA	NA	NA	NA	NA	NA	NA	NA	NA	NA	NA	NA	NA	NA	NA	NA	NA	NA	NA	NA
995_xws	Testing	4	NA	NA	NA	NA	5.3681	3.2162	1.6629	9	noise	noise	NA	NA	NA	NA	NA	NA	NA	NA	NA	NA	NA	NA	NA	NA	NA	NA	NA	NA	NA	NA	NA	NA	NA	NA	NA	NA	NA	NA	NA	NA	NA	NA	NA	NA	NA	NA	NA
995_xws	Testing	5	NA	NA	NA	NA	1.1547	1.1547	1.1547	1	noise	noise	NA	NA	NA	NA	NA	NA	NA	NA	NA	NA	NA	NA	NA	NA	NA	NA	NA	NA	NA	NA	NA	NA	NA	NA	NA	NA	NA	NA	NA	NA	NA	NA	NA	NA	NA	NA	NA
599_jov	Testing	1	outside ICB	outside ICB	inside ICB	not correct	49.775629	10.306828	5.1172445	1513	drain	drain	0.0019856	0.01404	0.08559	0.16947	0.15815	0.10377	0.087351	0.16334	0.25173	0.26608	0.20731	0.18251	0.2389	0.27356	0.2828	0.35106	0.32299	0.29324	0.35526	0.41013	0.44587	0.39372	0.25506	0.3015	0.54716	0.59793	0.51323	0.5069	0.66442	0.72506	0.69939	0.64155	0.5621	0.41253	0.37701	0.48743	0.36094
599_jov	Testing	2	NA	NA	NA	NA	10.99265	6.000745	3.851299	114	noise	noise	NA	NA	NA	NA	NA	NA	NA	NA	NA	NA	NA	NA	NA	NA	NA	NA	NA	NA	NA	NA	NA	NA	NA	NA	NA	NA	NA	NA	NA	NA	NA	NA	NA	NA	NA	NA	NA
536_gpv	Testing	1	outside ICB	outside ICB	inside ICB	not correct	47.716014	11.222096	4.8740073	1631	drain	drain	0	0	0	0	0	0	0	0.0011045	0.0037278	0.011294	0.023466	0.032661	0.050781	0.043224	0.029512	0.026212	0.023951	0.013146	0.0025023	3.2614e-4	2.3209e-8	0	2.6498e-6	0.0012754	0.010256	0.073207	0.125	0.069364	0.11671	0.26276	0.3137	0.23657	0.15409	0.1286	0.18458	0.18682000000000001	0.14511
536_gpv	Testing	2	NA	NA	NA	NA	9.50827	4.90886	3.50779	72	noise	noise	NA	NA	NA	NA	NA	NA	NA	NA	NA	NA	NA	NA	NA	NA	NA	NA	NA	NA	NA	NA	NA	NA	NA	NA	NA	NA	NA	NA	NA	NA	NA	NA	NA	NA	NA	NA	NA
692_pbf	Training	1	outside ICB	outside ICB	inside ICB	not correct	70.220064	9.3175877	6.3301552	1968	drain	drain	0	0	0	0	0	0	0	0	0	0	0	0	0	0	0	0	0	0	2.2259e-7	1.4409e-4	0.0013315	0.012287	0.044515	0.090078	0.12432	0.14422	0.17106	0.18964	0.21362	0.24555	0.29539	0.30637	0.24375	0.2165	0.25796	0.2404	0.19213
484_qnm	Training	1	outside ICB	outside ICB	inside ICB	not correct	51.212008	9.2831424	5.2657718	1360	drain	drain	0	0	0	0	0	0	0	0	0	0	0	0	0	2.9227e-4	0.0018851	0.012963	0.060138	0.10556	0.080254	0.030295	0.0068503	0.002213	1.1454e-4	8.4102e-4	0.0062139	0.028809	0.038253	0.010397	0.0013332	1.3951e-4	0	0	0	0	0	0	0
752_eyb	Testing	1	outside ICB	outside ICB	inside ICB	not correct	29.50377	5.576162	4.66802	472	drain	drain	0	0	0	1.8393e-6	4.5223e-4	0.0032139	0.021059	0.033278	0.085196	0.18268	0.29284	0.42056	0.37951	0.25783	0.2009	0.2801	0.36898	0.41732	0.4853	0.60682	0.63383	0.57184	0.46916	0.46902	0.42254	0.2122	0.073733	0.016916	0.0055548	6.4067e-5	0	0	0	0	0	0	0
250_ehx	Testing	1	inside ICB	outside ICB	inside ICB	correct	9.43986	3.09834	2.39083	30	drain	drain	0.013708	0.07693	0.25015	0.39876	0.4539	0.56506	0.57902	0.55227	0.54955	0.55755999999999994	0.54753	0.44476	0.45089	0.57943	0.60636	0.60155	0.4779	0.41148	0.37751	0.29488	0.10139	0.029215	0.019233	2.989e-4	0	0	0	0	0	0	0	0	0	0	0	0	0
250_ehx	Testing	2	NA	NA	NA	NA	24.59022	5.194616	4.868242	403	noise	noise	NA	NA	NA	NA	NA	NA	NA	NA	NA	NA	NA	NA	NA	NA	NA	NA	NA	NA	NA	NA	NA	NA	NA	NA	NA	NA	NA	NA	NA	NA	NA	NA	NA	NA	NA	NA	NA
409_jzs	Testing	1	inside ICB	inside ICB	inside ICB	correct	49.260188	11.456698	5.9854776	1953	drain	drain	3.0899e-4	0.0053272	0.050032	0.2455	0.42497	0.55579	0.68493	0.71216	0.72212	0.67356	0.56905	0.5233	0.58664	0.609	0.6007	0.61113	0.61213	0.54382	0.41383	0.31498	0.25087	0.18724	0.18115	0.16552	0.074292	0.045723	0.044841	0.051519	0.04271	0.051129	0.0702	0.068823	0.076969	0.080537	0.080755	0.081593	0.085813
923_zyc	Testing	1	outside ICB	outside ICB	inside ICB	not correct	60.39497	9.2034568	4.9557221	1536	drain	drain	0	0	0	0	0	0	0	0	0	0	0	6.171e-6	8.2208e-4	0.0040722	0.020191	0.018144	0.0027755	0.002664	0.030352	0.11575	0.20006	0.2623	0.26086	0.27361	0.28572	0.22701	0.13954	0.077562	0.097487	0.1692	0.18083	0.11798	0.047807	0.010471	7.9471e-4	6.446e-5	8.1591e-8
610_oym	Testing	1	inside ICB	inside ICB	inside ICB	correct	54.598579	9.8776995	5.4127811	1503	drain	drain	0.076912	0.18604	0.3986	0.60368	0.7972	0.8203	0.80418	0.72258	0.62788	0.63745	0.63785	0.57997	0.53905	0.48897	0.42978	0.41861	0.33751	0.20336	0.31384	0.41659	0.49299	0.45495	0.39687	0.37594	0.39402	0.32738	0.27423	0.33874	0.46233	0.49845	0.49938	0.50097	0.49138	0.37395	0.29736	0.35634	0.35801
893_ywv	Testing	1	inside ICB	inside ICB	inside ICB	correct	67.486733	11.479119	6.1560509	2377	drain	drain	0.35295	0.55319	0.70212	0.78953	0.89299	0.89468	0.82614	0.73078	0.70983	0.77483	0.81068	0.80573	0.78608	0.74633	0.7382	0.77994	0.80156	0.75015	0.67079	0.60601	0.53537	0.46521	0.41933	0.33574	0.30861	0.29768	0.2748	0.2506	0.22256	0.16331	0.13209	0.16911	0.22912	0.25306	0.26918	0.27433	0.27473
893_ywv	Testing	2	NA	NA	NA	NA	1.1547	1.1547	1.1547	1	noise	noise	NA	NA	NA	NA	NA	NA	NA	NA	NA	NA	NA	NA	NA	NA	NA	NA	NA	NA	NA	NA	NA	NA	NA	NA	NA	NA	NA	NA	NA	NA	NA	NA	NA	NA	NA	NA	NA
503_yog	Training	1	inside ICB	inside ICB	inside ICB	correct	41.461437	10.377614	5.0089649	1336	drain	drain	0.024661	0.059275	0.15201	0.32967	0.43396	0.65524	0.85676	0.75929	0.81864	0.9294	0.97744	0.99382	0.99887	0.999	0.999	0.999	0.999	0.99842	0.98959	0.97012	0.94648	0.94889	0.93169	0.92761	0.95295	0.87703	0.7844	0.72346	0.68224	0.66327	0.53087	0.34895	0.30511	0.26975	0.13859	0.046187	0.014243
268_sbd	Testing	1	outside ICB	outside ICB	inside ICB	not correct	45.75193	5.751708	5.00263	728	drain	drain	1.9897e-4	0.013214	0.021858	0.064508	0.16466	0.29116	0.32115	0.24443	0.31025	0.43678	0.50876	0.46031	0.33176	0.28167	0.31727	0.27719	0.19109	0.15095	0.14499	0.13087	0.14499	0.12377	0.02278	0.01396	0.022675	0.0065458	0.0014874	1.1046e-5	0	0	0	0	0	0	0	0	0
856_npb	Testing	1	inside ICB	inside ICB	inside ICB	correct	6.37865	3.33875	2.52308	23	drain	drain	0.99882	0.99611	0.94603	0.87053	0.86008	0.88514	0.93501	0.95254	0.97628	0.96687	0.94373	0.93242	0.84781	0.7486	0.63722	0.48237	0.40755	0.347	0.25774	0.2294	0.19999	0.12425	0.077545	0.046141	0.01411	0.0026751	3.9149e-4	0	0	0	0	0	0	0	0	0	0
856_npb	Testing	2	NA	NA	NA	NA	2.3094	1.1547	1.1547	2	noise	noise	NA	NA	NA	NA	NA	NA	NA	NA	NA	NA	NA	NA	NA	NA	NA	NA	NA	NA	NA	NA	NA	NA	NA	NA	NA	NA	NA	NA	NA	NA	NA	NA	NA	NA	NA	NA	NA
856_npb	Testing	3	NA	NA	NA	NA	46.78409	6.053182	5.713467	868	noise	noise	NA	NA	NA	NA	NA	NA	NA	NA	NA	NA	NA	NA	NA	NA	NA	NA	NA	NA	NA	NA	NA	NA	NA	NA	NA	NA	NA	NA	NA	NA	NA	NA	NA	NA	NA	NA	NA
969_pka	Training	1	inside ICB	inside ICB	inside ICB	correct	41.0393	6.168925	5.204834	794	drain	drain	0.14581	0.39539	0.48592	0.47301	0.50902	0.49435	0.48846	0.5274	0.51973	0.50879	0.543	0.55829	0.51318	0.44964	0.43415	0.50308	0.54881	0.52728	0.49599	0.4654	0.41636	0.31239	0.33018	0.38639	0.32014	0.29567	0.33831	0.4062	0.41859	0.29465	0.21508	0.16876	0.17219	0.16092	0.043789	0.0055715	3.9325e-4
528_leb	Training	1	outside ICB	inside ICB	inside ICB	correct	40.04065	5.491083	5.108809	714	drain	drain	0	0	0	0	0	0	0	0	0	0	0	0	0	0	0	1.9393e-4	0.015571	0.039558	0.12176	0.17923	0.24346	0.40176	0.51955	0.5496	0.54975	0.56599	0.51878	0.45679	0.44249	0.38368	0.24574	0.20011	0.16881	0.081427	0.023538	0.0089454	0.0030575
838_jhb	Testing	1	outside ICB	outside ICB	inside ICB	not correct	49.537027	9.996453	4.8089952	1343	drain	drain	0	0	0	0	0	0	0	6.9904e-7	1.7842e-4	0.0014036	0.011996	0.033141	0.066879	0.15308	0.24376	0.34367	0.4463	0.5133	0.48959	0.44868	0.46239	0.49077	0.47503	0.46311	0.53241	0.59324	0.60508	0.56505	0.51672	0.41646	0.29718	0.19045	0.1603	0.17313	0.19291	0.14306	0.088615
671_vfb	Testing	1	outside ICB	outside ICB	inside ICB	not correct	55.61142	5.503477	4.860768	941	drain	drain	0	0	0	0	0	0	0	0	0	0	0	0	0	0	0	0	0	0	0	0	0	0	0	0	0	0	0	0	0	0	0	0	0	0	0	0	0
348_gdf	Testing	1	inside ICB	inside ICB	inside ICB	correct	57.126115	10.227661	5.286785	1779	drain	drain	0	0	0	0	0	0.0011563	0.0075275	0.047636	0.2063	0.4118	0.68391	0.92409	0.98855	0.99875	0.999	0.999	0.99899	0.9973	0.98003	0.95863	0.95606	0.95805	0.95476	0.95346	0.92566	0.83215	0.80538	0.80856	0.77728	0.70373	0.68466	0.6596	0.63438	0.63813	0.64458	0.64654	0.64015
833_wlt	Testing	1	outside ICB	inside ICB	inside ICB	correct	6.12824	5.49031	3.94039	86	drain	drain	0	0	0	5.4733e-5	0.0042765	0.010669	0.037564	0.058839	0.037603	0.15011	0.48844	0.68363	0.77011	0.85978	0.93401	0.98013	0.98246	0.9834	0.99361	0.99883	0.999	0.999	0.999	0.99868	0.98318	0.91122	0.88029	0.93109	0.9907	0.9989	0.999	0.999	0.999	0.999	0.99896	0.996	0.98007
833_wlt	Testing	2	NA	NA	NA	NA	54.828225	9.891902	5.9715842	1732	noise	noise	NA	NA	NA	NA	NA	NA	NA	NA	NA	NA	NA	NA	NA	NA	NA	NA	NA	NA	NA	NA	NA	NA	NA	NA	NA	NA	NA	NA	NA	NA	NA	NA	NA	NA	NA	NA	NA
779_hnr	Testing	1	inside ICB	inside ICB	inside ICB	correct	1.1547	1.1547	1.1547	1	drain	drain	0.009697	0.0344	0.081562	0.076033	0.041264	0.015614	0.020307	0.06897	0.18207	0.49791	0.87992	0.99361	0.99898	0.999	0.999	0.99899	0.99727	0.96299	0.88379	0.8843	0.89145	0.91307	0.97374	0.99782	0.999	0.99864	0.9846	0.9215	0.89159	0.94964	0.96002	0.89723	0.8607	0.8555	0.86457	0.82838	0.79317
779_hnr	Testing	2	outside ICB	inside ICB	outside ICB	not correct	6.34168	5.45211	3.59647	78	drain	drain	0	0	5.6082e-4	0.0027474	0.014624	0.065004	0.14611	0.19345	0.15194	0.087514	0.070137	0.066335	0.025718	0.0061714	0.0015054	0	0	0	0	0	0	0	0	0	0	0	0	0	0	0	0	0	0	0	0	0	0
779_hnr	Testing	3	NA	NA	NA	NA	52.80911	10.091239	5.6811552	1732	noise	noise	NA	NA	NA	NA	NA	NA	NA	NA	NA	NA	NA	NA	NA	NA	NA	NA	NA	NA	NA	NA	NA	NA	NA	NA	NA	NA	NA	NA	NA	NA	NA	NA	NA	NA	NA	NA	NA
779_hnr	Testing	4	NA	NA	NA	NA	49.566553	9.3583587	5.4222321000000004	1342	noise	noise	NA	NA	NA	NA	NA	NA	NA	NA	NA	NA	NA	NA	NA	NA	NA	NA	NA	NA	NA	NA	NA	NA	NA	NA	NA	NA	NA	NA	NA	NA	NA	NA	NA	NA	NA	NA	NA
713_xoa	Testing	1	inside ICB	inside ICB	inside ICB	correct	36.821592	10.282411	4.9328346	1055	drain	drain	0.99879	0.99073	0.85656	0.59383	0.59324	0.70364	0.77159	0.84129	0.89405	0.95879	0.99662	0.99715	0.97901	0.93822	0.91709	0.9437	0.97187	0.99014	0.99854	0.99886	0.99247	0.96862	0.95056	0.8516	0.66586	0.56329	0.51583	0.49663	0.49031	0.44395	0.34132	0.21887	0.092175000000000007	0.022794	0.0096033	1.278e-4	0
175_tdr	Testing	1	outside ICB	outside ICB	outside ICB	not correct	64.753218	6.6721151	5.0090548	1285	drain	drain	0	0	0	0	0	0	0	0	7.6837e-6	0.0014619	0.0080462	0.04038	0.09644	0.081968	0.020776	0.0036094	0.017791	0.06266	0.096145	0.037135	0.0080761	0.0017651	0	0	0	0	0	0	0	0	0	0	0	0	0	0	0
175_tdr	Testing	2	NA	NA	NA	NA	1.1547	1.1547	1.1547	1	noise	noise	NA	NA	NA	NA	NA	NA	NA	NA	NA	NA	NA	NA	NA	NA	NA	NA	NA	NA	NA	NA	NA	NA	NA	NA	NA	NA	NA	NA	NA	NA	NA	NA	NA	NA	NA	NA	NA
175_tdr	Testing	3	NA	NA	NA	NA	1.1547	1.1547	1.1547	1	noise	noise	NA	NA	NA	NA	NA	NA	NA	NA	NA	NA	NA	NA	NA	NA	NA	NA	NA	NA	NA	NA	NA	NA	NA	NA	NA	NA	NA	NA	NA	NA	NA	NA	NA	NA	NA	NA	NA
143_bcx	Testing	1	inside ICB	inside ICB	inside ICB	correct	1.1547	1.1547	1.1547	1	drain	drain	0.49094	0.5622	0.48666	0.50939	0.50863	0.46344	0.42542	0.41535	0.36822	0.2839	0.17742	0.067899	0.036797	5.2979e-4	0	0	0	0	0	0	0	0	0	0	0	0	0	0	0	0	0	0	0	0	0	0	0
143_bcx	Testing	2	NA	NA	NA	NA	41.11742	5.841599	4.882792	685	noise	noise	NA	NA	NA	NA	NA	NA	NA	NA	NA	NA	NA	NA	NA	NA	NA	NA	NA	NA	NA	NA	NA	NA	NA	NA	NA	NA	NA	NA	NA	NA	NA	NA	NA	NA	NA	NA	NA
143_bcx	Testing	3	NA	NA	NA	NA	5.64286	4.68887	2.68936	40	noise	noise	NA	NA	NA	NA	NA	NA	NA	NA	NA	NA	NA	NA	NA	NA	NA	NA	NA	NA	NA	NA	NA	NA	NA	NA	NA	NA	NA	NA	NA	NA	NA	NA	NA	NA	NA	NA	NA
336_jtk	Testing	1	outside ICB	outside ICB	outside ICB	not correct	49.654732	7.4361696	4.8759243	1085	drain	drain	0	0	0	0	0	0	0	0	0	0	0	0	0	0	0	0	0	0	0	0	0	0	0	0	0	0	0	0	0	0	0	0	0	0	0	0	0
336_jtk	Testing	2	NA	NA	NA	NA	1.1547	1.1547	1.1547	1	noise	noise	NA	NA	NA	NA	NA	NA	NA	NA	NA	NA	NA	NA	NA	NA	NA	NA	NA	NA	NA	NA	NA	NA	NA	NA	NA	NA	NA	NA	NA	NA	NA	NA	NA	NA	NA	NA	NA
581_cor	Testing	1	outside ICB	outside ICB	outside ICB	not correct	1.1547	1.1547	1.1547	1	drain	drain	0	0	0	0	0	0	0	0	0	0	0	0	0	0	0	0	0	0	0	0	0	0	0	0	0	0	0	0	0	0	0	0	0	0	0	0	0
581_cor	Testing	2	NA	NA	NA	NA	63.179367	7.6089892	5.0368563	1349	noise	noise	NA	NA	NA	NA	NA	NA	NA	NA	NA	NA	NA	NA	NA	NA	NA	NA	NA	NA	NA	NA	NA	NA	NA	NA	NA	NA	NA	NA	NA	NA	NA	NA	NA	NA	NA	NA	NA
133_dck	Testing	1	inside ICB	inside ICB	inside ICB	correct	33.15087	9.598487	5.246326	981	drain	drain	0.99883	0.999	0.999	0.999	0.999	0.999	0.999	0.999	0.999	0.999	0.999	0.999	0.999	0.999	0.999	0.999	0.999	0.999	0.999	0.999	0.999	0.99774	0.95638	0.79062	0.63737	0.47134	0.24919	0.15418	0.070618	0.014901	0.0041728	4.3249e-5	0	0	0	0	0
133_dck	Testing	2	NA	NA	NA	NA	3.93908	2.80351	1.99599	10	noise	noise	NA	NA	NA	NA	NA	NA	NA	NA	NA	NA	NA	NA	NA	NA	NA	NA	NA	NA	NA	NA	NA	NA	NA	NA	NA	NA	NA	NA	NA	NA	NA	NA	NA	NA	NA	NA	NA
551_cjx	Validation	1	inside ICB	inside ICB	inside ICB	correct	57.066071	8.3805957	5.0623946	1412	drain	drain	0.99883	0.999	0.999	0.999	0.999	0.99895	0.99279	0.93384	0.86969	0.8787	0.85319	0.78513	0.73195	0.64791	0.59099	0.61925	0.69407	0.79672	0.85968	0.81196	0.72901	0.65130999999999994	0.62612	0.62832	0.57854	0.46357	0.42195	0.39606	0.27942	0.13987	0.13974	0.31334	0.51239	0.57022	0.41894	0.18283	0.086278
993_ncm	Training	1	inside ICB	inside ICB	inside ICB	correct	63.978866	13.917643	5.0556442	1595	drain	drain	0.0090877	0.051476	0.20641	0.32825	0.38506	0.44181	0.5138	0.59987	0.63608	0.66276	0.67889	0.63376	0.57861	0.61157	0.60507	0.49844	0.41711	0.33333	0.24539	0.16102	0.12297	0.11084	0.075983	0.055525	0.022089	0.0050627	0.02074	0.047432	0.10521	0.053455	0.0083616	0.0010693	0.0079438	0.056126	0.10913	0.067613	0.048
528_bhv	Testing	1	inside ICB	inside ICB	inside ICB	correct	66.285342	5.8710814	5.5288314	1306	drain	drain	0.99883	0.999	0.999	0.999	0.999	0.999	0.999	0.999	0.999	0.999	0.999	0.999	0.999	0.999	0.999	0.999	0.999	0.999	0.999	0.999	0.999	0.999	0.999	0.9986	0.97776	0.87252	0.71728	0.49673	0.2207	0.084599	0.019933	0.0029312	2.8213e-4	0	0	0	0
528_bhv	Testing	2	outside ICB	inside ICB	outside ICB	not correct	51.25229	7.728842	3.619137	696	drain	drain	0.073101	0.2788	0.43738	0.52282	0.73874	0.90512	0.92938	0.79257	0.54244	0.41513	0.49055	0.61004	0.61399	0.4459	0.37566	0.42844	0.35542	0.16357	0.031573	0.0040829	5.3553e-4	0	0	0	0	0	0	0	0	0	0	0	0	0	0	0	0
528_bhv	Testing	3	NA	NA	NA	NA	1.1547	1.1547	1.1547	1	noise	noise	NA	NA	NA	NA	NA	NA	NA	NA	NA	NA	NA	NA	NA	NA	NA	NA	NA	NA	NA	NA	NA	NA	NA	NA	NA	NA	NA	NA	NA	NA	NA	NA	NA	NA	NA	NA	NA
528_bhv	Testing	4	NA	NA	NA	NA	1.1547	1.1547	1.1547	1	noise	noise	NA	NA	NA	NA	NA	NA	NA	NA	NA	NA	NA	NA	NA	NA	NA	NA	NA	NA	NA	NA	NA	NA	NA	NA	NA	NA	NA	NA	NA	NA	NA	NA	NA	NA	NA	NA	NA
528_bhv	Testing	5	NA	NA	NA	NA	1.1547	1.1547	1.1547	1	noise	noise	NA	NA	NA	NA	NA	NA	NA	NA	NA	NA	NA	NA	NA	NA	NA	NA	NA	NA	NA	NA	NA	NA	NA	NA	NA	NA	NA	NA	NA	NA	NA	NA	NA	NA	NA	NA	NA
528_bhv	Testing	6	NA	NA	NA	NA	1.1547	1.1547	1.1547	1	noise	noise	NA	NA	NA	NA	NA	NA	NA	NA	NA	NA	NA	NA	NA	NA	NA	NA	NA	NA	NA	NA	NA	NA	NA	NA	NA	NA	NA	NA	NA	NA	NA	NA	NA	NA	NA	NA	NA
664_bel	Testing	1	outside ICB	inside ICB	inside ICB	correct	66.890089	52.000322	14.340498	3756	drain	drain	0	0	0	0	0	0	0	0	0	0	0	0	0	0	0	0	0	0	0	0	0	0	0	0	0	0	0	0	0	0	0	0	0	0	0	0	0
664_bel	Testing	2	outside ICB	inside ICB	outside ICB	not correct	1.1547	1.1547	1.1547	1	drain	noise	NA	NA	NA	NA	NA	NA	NA	NA	NA	NA	NA	NA	NA	NA	NA	NA	NA	NA	NA	NA	NA	NA	NA	NA	NA	NA	NA	NA	NA	NA	NA	NA	NA	NA	NA	NA	NA
481_jzu	Training	1	inside ICB	inside ICB	inside ICB	correct	56.52102	6.084806	4.199968	788	drain	drain	0.010738	0.029511	0.080386	0.28398	0.4579	0.51858	0.4934	0.54738	0.7038	0.85018	0.88319	0.88953	0.93493	0.95479	0.95771	0.89708	0.88846	0.95707	0.99588	0.99899	0.999	0.999	0.999	0.999	0.999	0.999	0.999	0.999	0.999	0.999	0.999	0.99887	0.98595	0.90169	0.85854	0.94576	0.99704
[truncated: 86 more columns]
