# Supplementary material for: Machine learning-based pipeline for automated intracerebral hemorrhage and drain detection, quantification, and classification in non-enhanced CT images (NeuroDrAIn)
Source: PLoS One. 2024 Dec 26;19(12):e0316003. doi: 10.1371/journal.pone.0316003 (PMC11670976; doi:10.1371/journal.pone.0316003)
Supplement: S2 Data — (CSV) [file pone.0316003.s007.csv]

col_names	col_class	col_type	description
Unique id	character	character	Unique Identifier
Dataset	character	character	Belongs to which data partition
Island Number	numeric	double	numeric identifier of nun connectd objects in the mask
Reader 1 GT	character	character	Position of drain tip, correct or not correct, human reader 1
Reader 2 GT	character	character	Position of drain tip, correct or not correct, human reader 2
Reader 3 GT	character	character	Position of drain tip, correct or not correct, human reader 3
Position GT - Majority	character	character	Majority reading of the 3 Readers, used as GT of the drain position
Dimension 1	numeric	double	Size of the drain in Dimension 1 in mm
Dimension 2	numeric	double	Size of the drain in Dimension 2 in mm
Dimension 3	numeric	double	Size of the drain in Dimension 3 in mm
Volume of Drain	numeric	double	Volume in mL
Detection GT	factor	integer	For detection statistics, is this island a drain? Ground truth
Detection Predicted	factor	integer	For detection statistics, is this island a drain? Prediction
Coverage Predicted 1	numeric	double	Coverage Prediction at mm from the tip1
Coverage Predicted 2	numeric	double	Coverage Prediction at mm from the tip2
Coverage Predicted 3	numeric	double	Coverage Prediction at mm from the tip3
Coverage Predicted 4	numeric	double	Coverage Prediction at mm from the tip4
Coverage Predicted 5	numeric	double	Coverage Prediction at mm from the tip5
Coverage Predicted 6	numeric	double	Coverage Prediction at mm from the tip6
Coverage Predicted 7	numeric	double	Coverage Prediction at mm from the tip7
Coverage Predicted 8	numeric	double	Coverage Prediction at mm from the tip8
Coverage Predicted 9	numeric	double	Coverage Prediction at mm from the tip9
Coverage Predicted 10	numeric	double	Coverage Prediction at mm from the tip10
Coverage Predicted 11	numeric	double	Coverage Prediction at mm from the tip11
Coverage Predicted 12	numeric	double	Coverage Prediction at mm from the tip12
Coverage Predicted 13	numeric	double	Coverage Prediction at mm from the tip13
Coverage Predicted 14	numeric	double	Coverage Prediction at mm from the tip14
Coverage Predicted 15	numeric	double	Coverage Prediction at mm from the tip15
Coverage Predicted 16	numeric	double	Coverage Prediction at mm from the tip16
Coverage Predicted 17	numeric	double	Coverage Prediction at mm from the tip17
Coverage Predicted 18	numeric	double	Coverage Prediction at mm from the tip18
Coverage Predicted 19	numeric	double	Coverage Prediction at mm from the tip19
Coverage Predicted 20	numeric	double	Coverage Prediction at mm from the tip20
Coverage Predicted 21	numeric	double	Coverage Prediction at mm from the tip21
Coverage Predicted 22	numeric	double	Coverage Prediction at mm from the tip22
Coverage Predicted 23	numeric	double	Coverage Prediction at mm from the tip23
Coverage Predicted 24	numeric	double	Coverage Prediction at mm from the tip24
Coverage Predicted 25	numeric	double	Coverage Prediction at mm from the tip25
Coverage Predicted 26	numeric	double	Coverage Prediction at mm from the tip26
Coverage Predicted 27	numeric	double	Coverage Prediction at mm from the tip27
Coverage Predicted 28	numeric	double	Coverage Prediction at mm from the tip28
Coverage Predicted 29	numeric	double	Coverage Prediction at mm from the tip29
Coverage Predicted 30	numeric	double	Coverage Prediction at mm from the tip30
Coverage Predicted 31	numeric	double	Coverage Prediction at mm from the tip31
Coverage Predicted 32	numeric	double	Coverage Prediction at mm from the tip32
Coverage Predicted 33	numeric	double	Coverage Prediction at mm from the tip33
Coverage Predicted 34	numeric	double	Coverage Prediction at mm from the tip34
Coverage Predicted 35	numeric	double	Coverage Prediction at mm from the tip35
Coverage Predicted 36	numeric	double	Coverage Prediction at mm from the tip36
Coverage Predicted 37	numeric	double	Coverage Prediction at mm from the tip37
Coverage Predicted 38	numeric	double	Coverage Prediction at mm from the tip38
Coverage Predicted 39	numeric	double	Coverage Prediction at mm from the tip39
Coverage Predicted 40	numeric	double	Coverage Prediction at mm from the tip40
Coverage Predicted 41	numeric	double	Coverage Prediction at mm from the tip41
Coverage Predicted 42	numeric	double	Coverage Prediction at mm from the tip42
Coverage Predicted 43	numeric	double	Coverage Prediction at mm from the tip43
Coverage Predicted 44	numeric	double	Coverage Prediction at mm from the tip44
Coverage Predicted 45	numeric	double	Coverage Prediction at mm from the tip45
Coverage Predicted 46	numeric	double	Coverage Prediction at mm from the tip46
Coverage Predicted 47	numeric	double	Coverage Prediction at mm from the tip47
Coverage Predicted 48	numeric	double	Coverage Prediction at mm from the tip48
Coverage Predicted 49	numeric	double	Coverage Prediction at mm from the tip49
Coverage Predicted 50	numeric	double	Coverage Prediction at mm from the tip50
Coverage Predicted 51	numeric	double	Coverage Prediction at mm from the tip51
Coverage Predicted 52	numeric	double	Coverage Prediction at mm from the tip52
Coverage Predicted 53	numeric	double	Coverage Prediction at mm from the tip53
Coverage Predicted 54	numeric	double	Coverage Prediction at mm from the tip54
Coverage Predicted 55	numeric	double	Coverage Prediction at mm from the tip55
Coverage Predicted 56	numeric	double	Coverage Prediction at mm from the tip56
Coverage Predicted 57	numeric	double	Coverage Prediction at mm from the tip57
Coverage Predicted 58	numeric	double	Coverage Prediction at mm from the tip58
Coverage Predicted 59	numeric	double	Coverage Prediction at mm from the tip59
Coverage Predicted 60	numeric	double	Coverage Prediction at mm from the tip60
Coverage Predicted 61	numeric	double	Coverage Prediction at mm from the tip61
Coverage gt 1	numeric	double	Coverage GT at mm from the tip1
Coverage gt 2	numeric	double	Coverage GT at mm from the tip2
Coverage gt 3	numeric	double	Coverage GT at mm from the tip3
Coverage gt 4	numeric	double	Coverage GT at mm from the tip4
Coverage gt 5	numeric	double	Coverage GT at mm from the tip5
Coverage gt 6	numeric	double	Coverage GT at mm from the tip6
Coverage gt 7	numeric	double	Coverage GT at mm from the tip7
Coverage gt 8	numeric	double	Coverage GT at mm from the tip8
Coverage gt 9	numeric	double	Coverage GT at mm from the tip9
Coverage gt 10	numeric	double	Coverage GT at mm from the tip10
Coverage gt 11	numeric	double	Coverage GT at mm from the tip11
Coverage gt 12	numeric	double	Coverage GT at mm from the tip12
Coverage gt 13	numeric	double	Coverage GT at mm from the tip13
Coverage gt 14	numeric	double	Coverage GT at mm from the tip14
Coverage gt 15	numeric	double	Coverage GT at mm from the tip15
Coverage gt 16	numeric	double	Coverage GT at mm from the tip16
Coverage gt 17	numeric	double	Coverage GT at mm from the tip17
Coverage gt 18	numeric	double	Coverage GT at mm from the tip18
Coverage gt 19	numeric	double	Coverage GT at mm from the tip19
Coverage gt 20	numeric	double	Coverage GT at mm from the tip20
Coverage gt 21	numeric	double	Coverage GT at mm from the tip21
Coverage gt 22	numeric	double	Coverage GT at mm from the tip22
Coverage gt 23	numeric	double	Coverage GT at mm from the tip23
Coverage gt 24	numeric	double	Coverage GT at mm from the tip24
Coverage gt 25	numeric	double	Coverage GT at mm from the tip25
Coverage gt 26	numeric	double	Coverage GT at mm from the tip26
Coverage gt 27	numeric	double	Coverage GT at mm from the tip27
Coverage gt 28	numeric	double	Coverage GT at mm from the tip28
Coverage gt 29	numeric	double	Coverage GT at mm from the tip29
Coverage gt 30	numeric	double	Coverage GT at mm from the tip30
Coverage gt 31	numeric	double	Coverage GT at mm from the tip31
Coverage gt 32	numeric	double	Coverage GT at mm from the tip32
Coverage gt 33	numeric	double	Coverage GT at mm from the tip33
Coverage gt 34	numeric	double	Coverage GT at mm from the tip34
Coverage gt 35	numeric	double	Coverage GT at mm from the tip35
Coverage gt 36	numeric	double	Coverage GT at mm from the tip36
Coverage gt 37	numeric	double	Coverage GT at mm from the tip37
Coverage gt 38	numeric	double	Coverage GT at mm from the tip38
Coverage gt 39	numeric	double	Coverage GT at mm from the tip39
Coverage gt 40	numeric	double	Coverage GT at mm from the tip40
Coverage gt 41	numeric	double	Coverage GT at mm from the tip41
Coverage gt 42	numeric	double	Coverage GT at mm from the tip42
Coverage gt 43	numeric	double	Coverage GT at mm from the tip43
Coverage gt 44	numeric	double	Coverage GT at mm from the tip44
Coverage gt 45	numeric	double	Coverage GT at mm from the tip45
Coverage gt 46	numeric	double	Coverage GT at mm from the tip46
Coverage gt 47	numeric	double	Coverage GT at mm from the tip47
Coverage gt 48	numeric	double	Coverage GT at mm from the tip48
Coverage gt 49	numeric	double	Coverage GT at mm from the tip49
Coverage gt 50	numeric	double	Coverage GT at mm from the tip50
Coverage gt 51	numeric	double	Coverage GT at mm from the tip51
Coverage gt 52	numeric	double	Coverage GT at mm from the tip52
Coverage gt 53	numeric	double	Coverage GT at mm from the tip53
Coverage gt 54	numeric	double	Coverage GT at mm from the tip54
Coverage gt 55	numeric	double	Coverage GT at mm from the tip55
Coverage gt 56	numeric	double	Coverage GT at mm from the tip56
Coverage gt 57	numeric	double	Coverage GT at mm from the tip57
Coverage gt 58	numeric	double	Coverage GT at mm from the tip58
Coverage gt 59	numeric	double	Coverage GT at mm from the tip59
Coverage gt 60	numeric	double	Coverage GT at mm from the tip60
Coverage gt 61	numeric	double	Coverage GT at mm from the tip61
Position Predicted	factor	integer	Prediction of the drain position by the classification model
